# Supplementary material for: New Chloroplast Microsatellites in Helichrysum italicum (Roth) G. Don: Their Characterization and Application for the Evaluation of Genetic Resources
Source: Plants (Basel). 2024 Sep 30;13(19):2740. doi: 10.3390/plants13192740 (PMC11479114; doi:10.3390/plants13192740)
Supplement: Supplementary file 1 [file plants-13-02740-s001.zip]

Archive with 1 entries (1 files):
- plants-3208678-supplementary.pdf
